# Supplementary material for: On the effect of changing handgrip position on joint specific power and cycling kinematics in recreational and professional cyclists
Source: PLoS One. 2020 Aug 19;15(8):e0237768. doi: 10.1371/journal.pone.0237768 (PMC7444484; doi:10.1371/journal.pone.0237768)
Supplement: S1 Data — (XLSX) [file pone.0237768.s001.xlsx]

## Sheet: Ark1
Subject	pwr_100_t	pwr_100_h	pwr_100_d	pwr_LT_t	pwr_LT_h	pwr_LT_d	pwr_200_t	pwr_200_h	pwr_200_d	Level	RPHT_100_t	RPHT_100_h	RPHT_100_d	RPHT_LT_t	RPHT_LT_h	RPHT_LT_d	RPHT_200_t	RPHT_200_h	RPHT_200_d	RPKT_100_t	RPKT_100_h	RPKT_100_d	RPKT_LT_t	RPKT_LT_h	RPKT_LT_d	RPKT_200_t	RPKT_200_h	RPKT_200_d	RPAT_100_t	RPAT_100_h	RPAT_100_d	RPAT_LT_t	RPAT_LT_h	RPAT_LT_d	RPAT_200_t	RPAT_200_h	RPAT_200_d	Cad_100T	Cad_100H	Cad_100D	Cad_LTT	Cad_LTH	Cad_LTD	Cad_200T	Cad_200H	Cad_200D	Back_100T	Back_100H	Back_100D
1	115.73	100.84	107.48	255.89	257.96	253.27	205.2	205.97	204.74	1	0.198793	0.202248	0.17499	0.399914	0.390811	0.368074	0.276353	0.280709	0.310083	0.701366	0.702043	0.725418	0.498832	0.507476	0.533932	0.623516	0.610519	0.58644	0.0998414	0.0957089	0.0995923	0.101254	0.101713	0.0979942	0.100132	0.108773	0.103477	90.1205	87.8503	93.8238	84.0426	83.4431	91.0064	92.2605	92.4833	93.1196	48.8218	42.3675	51.2221
3	121.31	121.54	122.69	241.54	239.8	241.33	200.04	200.48	198.82	1	0.303676	0.290264	0.271724	0.442316	0.46678	0.461141	0.435202	0.414995	0.415733	0.646781	0.648457	0.687915	0.451513	0.427403	0.427805	0.456149	0.485878	0.483727	0.049543	0.061279	0.0403604	0.106171	0.105818	0.111054	0.108649	0.0991269	0.100539	100.591	100.651	101.64	93.0444	94.0471	94.9882	93.356	95.9668	96.6213	54.4603	54.6778	55.551
4	116.18	118.03	116.68	242.82	239.67	242.06	206.75	208.66	208.19	1	0.0219497	-0.00376543	0.0604678	0.458703	0.481964	0.448538	0.445755	0.461015	0.422733	0.800365	0.837131	0.772841	0.396229	0.380054	0.399652	0.406325	0.387616	0.424722	0.177686	0.166635	0.166691	0.145067	0.137983	0.15181	0.14792	0.151369	0.152545	90.8496	91.7929	91.9762	69.9101	69.4696	69.4735	69.5958	70.1777	70.8013	49.2723	44.9164	43.652
5	104.43	104.26	104	294.37	291.09	287.59	201.42	200.58	197.37	1	0.342735	0.358974	0.374228	0.50491	0.541948	0.536347	0.454131	0.479532	0.512531	0.609606	0.595407	0.567898	0.39788	0.355657	0.35732	0.491469	0.472035	0.431581	0.0476598	0.0456193	0.0578745	0.0972102	0.102395	0.106333	0.0544	0.048433	0.055888	76.9273	78.6813	79.0417	68.7649	68.5024	68.1997	77.6391	79.3631	77.8978	45.016	44.7631	45.3455
6	133.48	133.41	134.01	304.94	308.01	302.59	207.62	206.74	207.26	1	-0.0336474	-0.0239967	-0.043313	0.198693	0.232682	0.243636	0.090322	0.0904064	0.109959	0.870899	0.895703	0.900263	0.603586	0.599242	0.603683	0.759543	0.762408	0.728566	0.162748	0.128294	0.14305	0.197721	0.168076	0.152681	0.150135	0.147186	0.161475	106.757	107.384	108.76	103.24	103.718	103.02	105.518	105.095	106.621	51.8937	51.2428	51.1074
8	108.36	103.51	107.45	287.52	284.31	280.78	212.99	213.33	212.2	1	0.183948	0.18352	0.157609	0.380498	0.430076	0.400881	0.321958	0.314654	0.341248	0.739895	0.7369	0.755099	0.525788	0.483681	0.505546	0.584583	0.592933	0.571359	0.0761572	0.07958	0.0872922	0.0937144	0.0862431	0.0935722	0.0934591	0.0924121	0.087393	88.16	85.1802	86.7589	87.7902	91.262	94.1019	94.3277	94.0481	93.637	47.4683	47.7965	47.2707
9	102.06	99.373	99.705	269.27	268.54	265.81	208.82	209.32	208.25	1	0.116584	0.103348	0.0888373	0.369839	0.373666	0.356639	0.242276	0.249548	0.323469	0.781949	0.773349	0.816727	0.54552	0.539651	0.558755	0.653192	0.653231	0.592517	0.101467	0.123302	0.0944358	0.0846405	0.0866833	0.0846057	0.104532	0.0972213	0.0840138	97.3452	97.5376	97.7927	90.3923	93.1975	97.1076	96.6633	95.7423	96.6545	45.1846	46.5809	47.8415
10	118.95	117.28	116.25	258.58	257.29	253.2	222.06	221.82	218.89	1	0.197703	0.220038	0.26562	0.408929	0.478196	0.4798	0.453464	0.466897	0.490212	0.83757	0.830442	0.766413	0.544262	0.488578	0.489034	0.529685	0.516223	0.49671	-0.0352727	-0.0504797	-0.0320331	0.0468084	0.0332259	0.0311652	0.0168508	0.0168802	0.0130781	101.564	100.654	100.006	88.8558	89.478	89.7995	90.842	90.1443	90.456	42.0016	41.1305	41.3569
11	104.22	110.68	113.29	257.32	253.35	248.51	206.66	212.66	213.92	1	0.366904	0.334751	0.269189	0.3309	0.338352	0.385762	0.355026	0.326042	0.339129	0.559582	0.608314	0.630725	0.548305	0.548075	0.497383	0.53672	0.577204	0.563983	0.073514	0.0569345	0.100086	0.120795	0.113573	0.116856	0.108254	0.096754	0.0968873	82.0531	84.7606	85.9956	91.1942	90.652	90.0682	87.739	90.0845	90.9026	42.3563	44.0675	43.6972
17	106.16	108.04	113.31	375.87	368.52	373.69	202.62	201.84	207.27	2	0.149783	0.0908452	0.0980175	0.415929	0.407593	0.42478	0.319474	0.275194	0.295309	0.838533	0.88487	0.880489	0.487284	0.491553	0.483927	0.624605	0.665723	0.651627	0.0116833	0.0242843	0.0214934	0.0967879	0.100855	0.0912937	0.0559204	0.0590832	0.0530641	95.1699	95.1852	97.7971	88.9576	93.6658	94.5316	97.7804	98.2419	100.086	46.4921	45.4184	44.8599
18	95.445	99.896	103.14	362.11	356.8	355.42	201.57	196.84	198.25	2	0.145185	0.200618	0.117865	0.454434	0.484667	0.502306	0.311087	0.263708	0.255726	0.851909	0.767859	0.839468	0.476694	0.441934	0.424805	0.633968	0.671019	0.651728	0.00290603	0.0315231	0.0426674	0.0688721	0.0733994	0.0728886	0.0549448	0.0652729	0.0925457	95.1743	89.6119	92.1364	91.0066	90.3434	90.062	93.8778	94.2223	94.057	44.4895	42.3293	42.9427
19	141.65	143.02	148.38	331.29	331.53	330.23	207.05	205.48	206.24	2	-0.0580735	-0.0928067	-0.10389	0.421513	0.428928	0.434732	0.180492	0.136482	0.0967381	0.872393	0.906624	0.911372	0.451385	0.448947	0.439034	0.664867	0.697191	0.72285	0.18568	0.186183	0.192519	0.127102	0.122126	0.126233	0.154641	0.166327	0.180412	98.9784	100.792	103.312	76.2976	75.6476	77.1275	94.83	96.0414	97.9658	36.8317	37.4921	37.4493
20	107.28	108.79	112.14	310.54	310.73	307.02	205.02	204.24	205.17	2	0.188973	0.190962	0.183036	0.559469	0.55067	0.540544	0.469553	0.463858	0.459826	0.730966	0.726004	0.735724	0.396263	0.399589	0.411892	0.483828	0.489277	0.487193	0.0800608	0.083034	0.0812403	0.0442679	0.0497409	0.0475638	0.0466189	0.0468645	0.0529815	98.056	99.0702	98.908	90.7883	91.5673	91.8911	94.4355	94.4834	94.4824	47.2862	45.3962	46.035
21	106.63	107.34	108.44	313.8	312.08	306.83	199.69	201.56	200.56	2	0.148818	0.130161	0.115384	0.472768	0.411657	0.417841	0.319902	0.34214	0.347517	0.775981	0.799643	0.804909	0.424243	0.478752	0.475109	0.588969	0.561299	0.556405	0.0752011	0.0701955	0.0797063	0.102989	0.109591	0.10705	0.0911289	0.0965618	0.0960779	93.8354	96.4565	96.6453	89.4828	97.7483	100.227	97.9961	98.5064	96.6867	43.5396	41.7388	41.7891
22	103.07	105.72	104.32	314.41	312.67	313.06	197.2	196.04	196.85	2	0.123325	0.0849179	0.120365	0.467926	0.478595	0.487834	0.273967	0.289787	0.32926	0.800636	0.820184	0.793076	0.41452	0.398645	0.386306	0.587926	0.573736	0.552918	0.0760397	0.0948985	0.0865582	0.117554	0.12276	0.12586	0.138108	0.136477	0.117822	87.0373	90.8023	89.3666	86.6152	86.7305	86.5017	91.7866	89.7134	88.5917	45.0783	43.3756	42.7061
23	112.47	115	114.56	346.75	344.78	346.84	208.67	211.35	211.7	2	0.247116	0.218901	0.220281	0.619336	0.609999	0.642487	0.508673	0.518741	0.495114	0.738699	0.761028	0.751054	0.338774	0.341263	0.312092	0.468736	0.463185	0.481774	0.0141848	0.0200712	0.0286651	0.0418901	0.048738	0.0454209	0.0225908	0.0180741	0.023112	100.43	101.698	101.303	92.3762	89.5763	92.394	96.719	95.4856	97.941	31.8638	32.2233	32.3282
24	87.304	92.913	97.288	347.77	344.53	344.36	189.29	186.31	187.7	2	0.281565	0.235393	0.197092	0.395612	0.429147	0.423704	0.333933	0.24008	0.252638	0.6473	0.691198	0.713636	0.485476	0.452022	0.460278	0.577902	0.660613	0.631003	0.0711343	0.0734084	0.0892722	0.118912	0.118832	0.116018	0.0881651	0.0993069	0.116358	81.5497	85.1618	87.9202	86.7446	88.8729	90.7072	93.1985	95.9553	94.1787	46.6313	47.4329	46.9129
25	107.19	105.95	107.64	296.22	294.09	290.41	207.86	209.33	210.47	2	0.0157081	0.0285683	0.0209182	0.420916	0.450155	0.460631	0.354635	0.379461	0.35394	0.867169	0.845995	0.841043	0.491782	0.465015	0.455294	0.545057	0.527442	0.553344	0.117123	0.125437	0.138039	0.0873025	0.0848303	0.0840753	0.100308	0.0930978	0.0927162	88.6296	88.2636	89.2856	69.3483	70.0001	72.0115	83.2237	83.765	83.8726	36.0013	35.601	34.5649
[truncated: 110 more columns]
